# Supplementary material for: Characteristics of a Temperature-Sensitive Mutant Strain of Salmonella Enteritidis and Its Potential as a Live Vaccine Candidate
Source: Vet Sci. 2023 Apr 25;10(5):313. doi: 10.3390/vetsci10050313 (PMC10222770; doi:10.3390/vetsci10050313)
Supplement: Supplementary file 1 [file vetsci-10-00313-s001.zip › Table S1.xlsx]

## Sheet: Sheet1
SNPs detected in the S. Enteritidis ts mutant 2S-G10 compared with the parental strain 6NB
Chr	Location	ref	alt	Type	Effect	Gene	Transcript_mutaion	Protein_mutation	Product name
	3430	C	T	missense_variant	MODERATE	gyrB	c.239C>T	p.Thr80Ile	DNA gyrase subunit B
	5681	C	T	missense_variant	MODERATE	benM_1	c.841G>A	p.Asp281Asn	Ben and cat operon transcriptional regulator
	25633	C	T	missense_variant	MODERATE	ccp	c.1169C>T	p.Thr390Ile	Cytochrome c peroxidase
	26480	G	A	missense_variant	MODERATE	ccmA_1	c.619G>A	p.Gly207Arg	Cytochrome c biogenesis ATP-binding export protein
	31917	C	T	synonymous_variant	LOW	ccmH_1	c.825C>T	p.Asp275Asp	Cytochrome c-type biogenesis protein
	34566	C	T	upstream_gene_variant	MODIFIER	CDS	c.-790G>A
	39558	G	A	missense_variant	MODERATE	dsdA	c.446C>T	p.Ser149Leu	D-serine deaminase
	43864	G	A	synonymous_variant	LOW	emrD	c.904C>T	p.Leu302Leu	multidrug efflux pump
	44611	G	A	missense_variant	MODERATE	emrD	c.157C>T	p.Leu53Phe	multidrug efflux pump
	49938	G	A	upstream_gene_variant	MODIFIER	CDS	c.-4135C>T
	50237	T	C	missense_variant	MODERATE	rbsK_1	c.293T>C	p.Val98Ala	Ribokinase
	50721	G	A	synonymous_variant	LOW	rbsK_1	c.777G>A	p.Ala259Ala	Ribokinase
	56628	G	A	missense_variant	MODERATE	uhpC_1	c.1136G>A	p.Gly379Asp	Regulatory protein, MFS transporter, OPA family, sugar phosphate sensor protein
	56753	G	A	missense_variant	MODERATE	uhpC_1	c.1261G>A	p.Gly421Arg	Regulatory protein, MFS transporter, OPA family, sugar phosphate sensor protein
	57009	C	T	missense_variant	MODERATE	uhpT	c.46C>T	p.Pro16Ser	hexose phosphate uptake transporter
	57394	G	A	missense_variant	MODERATE	uhpT	c.431G>A	p.Ser144Asn	hexose phosphate uptake transporter
	69547	C	T	missense_variant	MODERATE	dgaE_1	c.308C>T	p.Ala103Val	D-glucosaminate-6-phosphate
	71883	G	A	missense_variant	MODERATE	rpnA_1	c.569G>A	p.Gly190Glu	Recombination-promoting nuclease
	73297	G	A	upstream_gene_variant	MODIFIER	yicL	c.-96C>T		EamA family inner membrane transporter
	80654	G	A	missense_variant	MODERATE	CDS	c.7G>A	p.Ala3Thr
	81953	G	A	synonymous_variant	LOW	icsA_1	c.2122C>T	p.Leu708Leu	Outer membrane autotransporter domain protein
	86450	G	A	missense_variant	MODERATE	CDS	c.653C>T	p.Ala218Val
	91238	G	A	missense_variant	MODERATE	yicJ_1	c.697G>A	p.Val233Ile	Glycoside-pentoside-hexuronide family transporter
	91611	G	A	missense_variant	MODERATE	yicJ_1	c.1070G>A	p.Arg357His	Glycoside-pentoside-hexuronide family transporter
	91612	C	T	synonymous_variant	LOW	yicJ_1	c.1071C>T	p.Arg357Arg	Glycoside-pentoside-hexuronide family transporter
	93075	G	A	stop_gained	HIGH	yicI	c.1140G>A	p.Trp380*	Carbohydrate transport and metabolism
	96219	G	A	synonymous_variant	LOW	xanP	c.1360C>T	p.Leu454Leu	Xanthine permease
	96447	G	A	missense_variant	MODERATE	xanP	c.1132C>T	p.Pro378Ser	Xanthine permease
	99328	G	A	missense_variant	MODERATE	recG	c.1801C>T	p.Pro601Ser	ATP-dependent helicase
	101090	G	A	synonymous_variant	LOW	recG	c.39C>T	p.Ser13Ser	ATP-dependent helicase
	101969	G	A	synonymous_variant	LOW	spoT	c.1971C>T	p.Ser657Ser	Bifunctional (p)ppGpp synthase/hydrolase, GTP pyrophosphokinase, Guanosine-3',5'-bis(diphosphate) 3'-pyrophosphohydrolase
	103387	G	A	synonymous_variant	LOW	spoT	c.553C>T	p.Leu185Leu	Bifunctional (p)ppGpp synthase/hydrolase, GTP pyrophosphokinase, Guanosine-3',5'-bis(diphosphate) 3'-pyrophosphohydrolase
	112499	G	A	synonymous_variant	LOW	slmA	c.226C>T	p.Leu76Leu	Nucleoid occlusion factor
	113818	G	A	missense_variant	MODERATE	coaBC	c.674C>T	p.Ala225Val	Coenzyme A biosynthesis bifunctional protein
	114090	G	A	synonymous_variant	LOW	coaBC	c.402C>T	p.Ala134Ala	Coenzyme A biosynthesis bifunctional protein
	117256	G	A	missense_variant	MODERATE	coaD	c.130C>T	p.Pro44Ser	Phosphopantetheine adenylyltransferase
	117543	G	A	synonymous_variant	LOW	waaA	c.1129C>T	p.Leu377Leu	Biosynthesis of core LPS
	118539	G	A	missense_variant	MODERATE	waaA	c.133C>T	p.Pro45Ser	Biosynthesis of core LPS
	120246	G	A	missense_variant	MODERATE	rfaG	c.100G>A	p.Val34Ile	Surface polysaccharides and cell envelope proteins
	120718	G	A	missense_variant	MODERATE	rfaG	c.572G>A	p.Gly191Asp	Surface polysaccharides and cell envelope proteins
	122415	G	A	missense_variant	MODERATE	bshA_1	c.20G>A	p.Gly7Asp	Bacillithiol synthesis
	126772	G	A	missense_variant	MODERATE	CDS	c.377G>A	p.Gly126Asp
	129048	G	A	synonymous_variant	LOW	CDS	c.675C>T	p.Asn225Asn
	131590	G	A	missense_variant	MODERATE	rfaF	c.172C>T	p.Pro58Ser	Lipooligosaccharide biosynthesis
	139070	G	A	synonymous_variant	LOW	gpmI	c.1179C>T	p.Asp393Asp	Phosphoglycerate mutase
	140058	G	A	missense_variant	MODERATE	gpmI	c.191C>T	p.Ser64Phe	Phosphoglycerate mutase
	144332	G	A	synonymous_variant	LOW	gudP_1	c.756C>T	p.Thr252Thr	Transporter
	148495	G	A	synonymous_variant	LOW	lldD	c.982C>T	p.Leu328Leu	L-lactate dehydrogenase
	154174	G	A	synonymous_variant	LOW	sadA	c.2412C>T	p.Val804Val	Autotransporter adhesin
	161196	G	A	missense_variant	MODERATE	mtlA	c.1349C>T	p.Thr450Ile	Mannitol-specific Enzyme II component of the phosphoenolpyruvate-dependent phosphotransferase system
	161798	G	A	synonymous_variant	LOW	mtlA	c.747C>T	p.Ile249Ile	Mannitol-specific Enzyme II component of the phosphoenolpyruvate-dependent phosphotransferase system
	163597	G	A	missense_variant	MODERATE	yibF	c.578G>A	p.Ser193Asn	Glutathione S-transferase
	164630	G	A	missense_variant	MODERATE	selA	c.904G>A	p.Ala302Thr	Converts seryl-tRNA(Sec) to selenocysteinyl-tRNA(Sec) required for selenoprotein biosynthesis
	165499	G	A	missense_variant	MODERATE	selB	c.385G>A	p.Val129Met	GTP-dependent elongation factor
	166129	G	A	missense_variant	MODERATE	selB	c.1015G>A	p.Val339Met	GTP-dependent elongation factor
	166281	G	A	synonymous_variant	LOW	selB	c.1167G>A	p.Gln389Gln	GTP-dependent elongation factor
	168378	G	A	missense_variant	MODERATE	aldB	c.116G>A	p.Gly39Asp	NAD+-dependent aldehyde dehydrogenase
	169406	G	A	missense_variant	MODERATE	aldB	c.1144G>A	p.Asp382Asn	NAD+-dependent aldehyde dehydrogenase
	175675	G	A	synonymous_variant	LOW	lyx	c.1137C>T	p.Ser379Ser	L-xylulose/3-keto-L-gulonate kinase
	177960	G	A	synonymous_variant	LOW	siaM	c.1131C>T	p.Val377Val	Sialic acid TRAP transporter large permease protein
	179291	G	A	synonymous_variant	LOW	yiaM	c.276C>T	p.Cys92Cys	2,3-diketo-L-gulonate TRAP transporter small permease protein
	179899	G	A	missense_variant	MODERATE	yiaX1	c.739C>T	p.Pro247Ser	Chemotaxis-like protein
	179948	G	A	synonymous_variant	LOW	yiaX1	c.690C>T	p.Ser230Ser	Chemotaxis-like protein
	182470	G	A	missense_variant	MODERATE	yiaJ	c.106G>A	p.Ala36Thr	Transcriptional repressor
	190382	G	A	missense_variant	MODERATE	xylA	c.398G>A	p.Ser133Asn	Xylose isomerase
	191528	C	T	missense_variant	MODERATE	xylB	c.122C>T	p.Ser41Leu	Xylulokinase
	198269	G	A	upstream_gene_variant	MODIFIER	wecH	c.-3862C>T		O-acetyltransferase
	200241	G	A	missense_variant	MODERATE	CDS	c.358G>A	p.Glu120Lys
	201562	G	A	missense_variant	MODERATE	cspA	c.104C>T	p.Ser35Phe	Repeat-rich glycophosphatidylinositol-anchored cell wall protein
	204903	G	A	missense_variant	MODERATE	yiaD	c.395C>T	p.Thr132Ile	Outer membrane protein
	206956	G	A	missense_variant	MODERATE	bisC	c.1507G>A	p.Glu503Lys	Molybdo-enzymes
	207686	G	A	missense_variant	MODERATE	bisC	c.2237G>A	p.Gly746Glu	Molybdo-enzymes
	209743	G	A	synonymous_variant	LOW	CDS	c.60C>T	p.Ser20Ser
	212323	G	A	synonymous_variant	LOW	lpfC'	c.864G>A	p.Gln288Gln	Probable outer membrane usher protein
	213610	G	A	synonymous_variant	LOW	lpfC'	c.2151G>A	p.Thr717Thr	Probable outer membrane usher protein
	214319	G	A	missense_variant	MODERATE	lpfD_1	c.314G>A	p.Arg105His	Putative minor fimbrial subunit
	217998	G	A	upstream_gene_variant	MODIFIER	CDS	c.-1168G>A
	220150	G	A	missense_variant	MODERATE	CDS	c.985G>A	p.Gly329Ser
	221590	G	A	missense_variant	MODERATE	pucK	c.1243G>A	p.Ala415Thr	Uric acid permease
	223351	G	A	missense_variant	MODERATE	dppA	c.1123G>A	p.Asp375Asn	Periplasmic peptide-binding protein
	224181	G	A	stop_gained	HIGH	dppB_1	c.189G>A	p.Trp63*	Permease in dipeptide transporter
	232628	G	A	missense_variant	MODERATE	bcsE	c.955C>T	p.Pro319Ser	Cyclic di-GMP binding protein
	233283	G	A	synonymous_variant	LOW	bcsE	c.300C>T	p.Asn100Asn	Cyclic di-GMP binding protein
	234757	G	A	missense_variant	MODERATE	bcsQ	c.715G>A	p.Asp239Asn	Cellulose biosynthesis protein
	241661	G	A	synonymous_variant	LOW	bcsC	c.840G>A	p.Gln280Gln	Cellulose synthase operon protein C
	241835	G	A	synonymous_variant	LOW	bcsC	c.1014G>A	p.Gln338Gln	Cellulose synthase operon protein C
	268497	C	T	missense_variant	MODERATE	gor	c.1169G>A	p.Arg390His	Glutathione reductase gene
	304969	G	A	missense_variant	MODERATE	livK	c.211G>A	p.Glu71Lys	Leucine-specific substrate binding protein
	319529	G	A	missense_variant	MODERATE	CDS	c.358C>T	p.Leu120Phe
	319862	G	A	missense_variant	MODERATE	CDS	c.25C>T	p.Pro9Ser
	359289	G	A	missense_variant	MODERATE	malT	c.2155C>T	p.Arg719Cys	HTH-type transcriptional regulator
	466285	C	T	upstream_gene_variant	MODIFIER	yrdA_1	c.-1270G>A		Carnitine operon protein
	518067	G	A	synonymous_variant	LOW	oadB_1	c.741G>A	p.Glu247Glu	Oxaloacetate decarboxylase, Putative sodium ion pump
	727887	C	T	missense_variant	MODERATE	gss	c.938C>T	p.Thr313Ile	Glutathione synthetase
	816350	C	T	missense_variant	MODERATE	gcvP	c.238C>T	p.Arg80Cys	Glycine dehydrogenase (decarboxylating), Glycine degradation
	845816	GATGGTCATGGTCATGGTCATGGTCATGGTCATGGTCATGGTCATGGTCATGGTCATGGTC	GATGGTCATGGTCATGGTCATGGTCATGGTCATGGTCATGGTCATGGTCATGGTC	conservative_inframe_deletion	MODERATE	rcnA	c.370_375delGACCAT	p.Asp124_His125del	Nickel/cobalt efflux system
	1306556	C	T	synonymous_variant	LOW	uraA	c.142C>T	p.Leu48Leu	Uracil permease
	1398365	C	T	synonymous_variant	LOW	ipdC	c.216C>T	p.Leu72Leu	Indolepyruvate decarboxylase
	1491557	G	A	missense_variant	MODERATE	nuoG	c.986G>A	p.Arg329His	Anti-apoptosis activity
	1524387	C	T	synonymous_variant	LOW	pncC_2	c.847C>T	p.Leu283Leu	Nicotinamide-nucleotide amidohydrolase
	1572046	CGGGG	CGGGGG	frameshift_variant	HIGH	ccmA_2	c.564dupG	p.Pro189fs	Cytochrome c maturation
	1656666	G	A	missense_variant	MODERATE	yehY	c.1022G>A	p.Gly341Asp	ABC transporter permease
	1664102	G	A	synonymous_variant	LOW	metG	c.1876C>T	p.Leu626Leu	Methionine--tRNA ligase
	1676936	G	A	missense_variant	MODERATE	ydjH_1	c.55C>T	p.Leu19Phe	Catalyzes the phosphorylation of 2-keto-monosaccharides at the C1 hydroxyl group
	1678719	G	A	synonymous_variant	LOW	yegT	c.541C>T	p.Leu181Leu	Putative nucleoside transporter
	2066155	C	T	synonymous_variant	LOW	dgcJ	c.1278G>A	p.Glu426Glu	Probable diguanylate cyclase
	2299520	C	T	synonymous_variant	LOW	rspA_2	c.231C>T	p.Arg77Arg	D-galactonate dehydratase family member
	2307408	C	T	missense_variant	MODERATE	dcp	c.679C>T	p.Pro227Ser	Dipeptidyl-carboxypeptidase II
	2353601	G	A	synonymous_variant	LOW	treZ	c.1458C>T	p.Asn486Asn	Malto-oligosyltrehalose trehalohydrolase
	2363726	GCGGCCACG	GCG	conservative_inframe_deletion	MODERATE	fdnG_1	c.1673_1678delCGTGGC	p.Trp559_Pro560del	Putative molybdopterin oxidoreductase
	2363729	GCCACGCCCACGCCCA	GCCACGCCCA	conservative_inframe_deletion	MODERATE	fdnG_1	c.1663_1668delTGGGCG	p.Trp555_Ala556del	Putative molybdopterin oxidoreductase
	2397761	G	A	synonymous_variant	LOW	CDS	c.1158G>A	p.Thr386Thr
	2453604	C	T	missense_variant	MODERATE	CDS	c.149G>A	p.Gly50Asp
	2539261	C	T	upstream_gene_variant	MODIFIER	acnA	c.-2163G>A		Aconitate hydratase A
	2610192	G	A	missense_variant	MODERATE	dauA	c.1633G>A	p.Glu545Lys	C4-dicarboxylic acid transporter
	2617224	G	A	missense_variant	MODERATE	hyaB_2	c.716G>A	p.Cys239Tyr	Hydrogenase-1 large subunit
	2626562	C	T	synonymous_variant	LOW	treA	c.927C>T	p.Asp309Asp	Periplasmic trehalase
	2633540	G	A	synonymous_variant	LOW	dadA	c.1014C>T	p.Leu338Leu	D-amino acid dehydrogenase
	2637597	G	A	synonymous_variant	LOW	nhaB	c.204G>A	p.Gly68Gly	Na(+)/H(+) antiporter
	2639341	G	A	missense_variant	MODERATE	dsbB_1	c.262G>A	p.Ala88Thr	Disulfide bond formation protein B1
	2658543	G	A	synonymous_variant	LOW	CDS	c.87C>T	p.Val29Val
	2661647	C	T	synonymous_variant	LOW	manZ_2	c.712C>T	p.Leu238Leu	Sugar phosphotransferase system (PTS), mannose/fructose/sorbose family, IID component
	2671028	G	A	synonymous_variant	LOW	htpX	c.483C>T	p.Thr161Thr	Protease
	2678200	G	A	synonymous_variant	LOW	CDS	c.1767G>A	p.Thr589Thr
	2688920	C	T	upstream_gene_variant	MODIFIER	CDS	c.-2939G>A
	2697202	C	T	upstream_gene_variant	MODIFIER	CDS	c.-4734G>A
	2700762	G	A	upstream_gene_variant	MODIFIER	CDS	c.-4686C>T
	2715488	C	T	missense_variant	MODERATE	CDS	c.34G>A	p.Val12Ile
	2717904	C	T	missense_variant	MODERATE	yjcS	c.229G>A	p.Gly77Arg	Alkylsulfatases
	2728805	G	A	missense_variant	MODERATE	purT	c.1175G>A	p.Gly392Asp	The conversion of GAR to FGAR in purine biosynthesis
	2733055	C	T	missense_variant	MODERATE	zwf	c.55G>A	p.Gly19Ser	Catalyzes conversion of glucose 6-phosphate into gluconate 6-phosphate for Entner-Doudoroff (ED) and pentose phosphate pathways
	2770032	C	T	synonymous_variant	LOW	cheA	c.447G>A	p.Gln149Gln	Chemotaxis protein
	2771893	C	T	missense_variant	MODERATE	motA	c.404G>A	p.Ser135Asn	Flagellar motor protein
	2809582	C	T	synonymous_variant	LOW	fliG	c.775C>T	p.Leu259Leu	Flagellar motor switch protein
	2828621	C	T	synonymous_variant	LOW	ompN_2	c.459C>T	p.Thr153Thr	Porin
	2839739	C	T	synonymous_variant	LOW	CDS	c.789C>T	p.Tyr263Tyr
	2845951	C	T	synonymous_variant	LOW	yjhB_2	c.894G>A	p.Thr298Thr	Multidrug resistance protein
	2860233	C	T	synonymous_variant	LOW	putA	c.3312C>T	p.Leu1104Leu	Proline dehydrogenase, Delta-1-pyrroline-5-carboxylate dehydrogenase
	2875692	C	T	missense_variant	MODERATE	hpcG	c.451G>A	p.Glu151Lys	Catalyses the hydration of a carbon–carbon double bond without the aid of any cofactor other than a simple divalent metal ion
	2884699	C	T	synonymous_variant	LOW	yedW	c.573C>T	p.Ile191Ile	Stage 0 sporulation protein A homolog
	2886364	C	T	missense_variant	MODERATE	pepD_1	c.64C>T	p.Pro22Ser	Protease and chaperone
	2887788	C	T	synonymous_variant	LOW	pepD_1	c.1488C>T	p.Arg496Arg	Protease and chaperone
	2897148	C	T	synonymous_variant	LOW	rlmI	c.609C>T	p.Ile203Ile	Ribosomal RNA large subunit methyltransferase I
	2911815	C	T	missense_variant	MODERATE	CDS	c.563G>A	p.Gly188Glu
	2919007	C	T	synonymous_variant	LOW	virB4	c.906G>A	p.Arg302Arg	Type IV secretion system protein
	2923768	C	T	upstream_gene_variant	MODIFIER	virB4	c.-3856G>A		Type IV secretion system protein
	2931978	C	T	synonymous_variant	LOW	CDS	c.918G>A	p.Gly306Gly
	2932129	C	T	missense_variant	MODERATE	CDS	c.767G>A	p.Arg256Lys
	2934430	C	T	upstream_gene_variant	MODIFIER	CDS	c.-1535G>A
	3122801	G	A	synonymous_variant	LOW	ompX	c.144C>T	p.Asn48Asn	Outer membrane protein X
	3200606	C	T	missense_variant	MODERATE	pnuC	c.517G>A	p.Ala173Thr	Component of the nicotinamide mononucleotide transport system
	3271529	C	T	upstream_gene_variant	MODIFIER	CDS	c.-369C>T
	3292580	C	T	missense_variant	MODERATE	esiB_5	c.935C>T	p.Pro312Leu	Secretory immunoglobulin A-binding protein
	3309111	C	T	missense_variant	MODERATE	rlpA	c.290C>T	p.Thr97Ile	Rare lipoprotein A
	3376622	C	T	synonymous_variant	LOW	pheP	c.1290G>A	p.Val430Val	Phenylalanine-specific permease
	3450459	C	T	missense_variant	MODERATE	ybaL	c.400C>T	p.Arg134Cys	Putative metal transporter gene
	3459475	C	T	missense_variant	MODERATE	dnaX	c.1822G>A	p.Glu608Lys	DNA polymerase III subunit tau
	3536020	C	T	synonymous_variant	LOW	CDS	c.480G>A	p.Gly160Gly
	3595543	T	G	missense_variant	MODERATE	CDS	c.1429A>C	p.Met477Leu
	3690873	C	T	synonymous_variant	LOW	fadE	c.2226C>T	p.Ile742Ile	Acyl-coenzyme A dehydrogenase
	3741162	G	A	synonymous_variant	LOW	ldcC	c.964C>T	p.Leu322Leu	Constitutive lysine decarboxylase
	3789559	C	T	missense_variant	MODERATE	papC_3	c.472G>A	p.Glu158Lys	P fimbriae
	3824460	C	T	synonymous_variant	LOW	cueO	c.396G>A	p.Gln132Gln	Multicopper oxidase
	3959346	GAAAAA	GAAAAAA	frameshift_variant	HIGH	oadB_3	c.795dupA	p.Ser266fs	Oxaloacetate decarboxylase
	4171242	G	A	missense_variant	MODERATE	treC	c.80G>A	p.Gly27Asp	Trehalose-6-P hydrolase
	4280519	A	G	missense_variant	MODERATE	CDS	c.149A>G	p.Tyr50Cys
	4307628	C	T	missense_variant	MODERATE	gadX_2	c.256C>T	p.Pro86Ser	Transcriptional regulator belonging to the AraC/XylS family
	4329995	C	T	upstream_gene_variant	MODIFIER	ccmF_4	c.-4039G>A		Cytochrome c heme lyase subunit
	4346695	C	T	missense_variant	MODERATE	CDS	c.16621G>A	p.Asp5541Asn
	4356096	C	T	missense_variant	MODERATE	CDS	c.7220G>A	p.Gly2407Glu
	4356751	C	T	missense_variant	MODERATE	CDS	c.6565G>A	p.Gly2189Ser
	4367189	C	T	missense_variant	MODERATE	CDS	c.115G>A	p.Val39Ile
	4370882	C	T	synonymous_variant	LOW	uvrA	c.1132C>T	p.Leu378Leu	UvrABC system protein A
	4383982	C	T	missense_variant	MODERATE	zur	c.509C>T	p.Pro170Leu	Zinc-sensing transcriptional regulator
	4387971	C	T	synonymous_variant	LOW	plsB	c.783C>T	p.Tyr261Tyr	Glycerol-3-phosphate acyltransferase
	4396424	C	T	missense_variant	MODERATE	malE	c.1154C>T	p.Ala385Val	Maltose binding protein
	4397428	C	T	missense_variant	MODERATE	malF	c.836C>T	p.Ala279Val	Integral inner membrane protein
	4400827	C	T	missense_variant	MODERATE	CDS	c.1031G>A	p.Gly344Glu
	4401488	C	T	missense_variant	MODERATE	CDS	c.370G>A	p.Ala124Thr
	4407427	G	A	upstream_gene_variant	MODIFIER	CDS	c.-4833C>T
	4409255	G	A	upstream_gene_variant	MODIFIER	pgi	c.-3627C>T		Glucose-6-phosphate isomerase
	4411470	C	T	synonymous_variant	LOW	CDS	c.1026C>T	p.Ile342Ile
	4416068	C	T	missense_variant	MODERATE	CDS	c.242G>A	p.Arg81Lys
	4444329	C	T	missense_variant	MODERATE	CDS	c.541G>A	p.Asp181Asn
	4444925	C	T	missense_variant	MODERATE	nfi	c.658G>A	p.Glu220Lys	Neurofibromin
	4461314	C	T	missense_variant	MODERATE	rpoB	c.3580G>A	p.Glu1194Lys	RNA polymerase β subunit
	4462874	C	T	missense_variant	MODERATE	rpoB	c.2020G>A	p.Asp674Asn	RNA polymerase β subunit
	4463908	C	T	missense_variant	MODERATE	rpoB	c.986G>A	p.Gly329Asp	RNA polymerase β subunit
	4468095	C	T	missense_variant	MODERATE	nusG	c.301G>A	p.Ala101Thr	General transcription elongation factors
	4478693	G	A	upstream_gene_variant	MODIFIER	murB	c.-4568C>T		UDP-N-acetylenolpyruvoylglucosamine reductase
	4505858	C	T	synonymous_variant	LOW	fryA	c.2146C>T	p.Leu716Leu	Phosphoenolpyruvate-protein phosphotransferase
	4506778	C	T	missense_variant	MODERATE	fsaB	c.554C>T	p.Thr185Ile	Fructose 6-phosphate aldolase (FSA) activity
	4506881	C	T	synonymous_variant	LOW	fsaB	c.657C>T	p.Asn219Asn	Fructose 6-phosphate aldolase (FSA) activity
	4509455	C	T	synonymous_variant	LOW	katG	c.1668G>A	p.Arg556Arg	Sole catalase–peroxidase
	4509640	C	T	missense_variant	MODERATE	katG	c.1483G>A	p.Ala495Thr	Sole catalase–peroxidase
	4511046	C	T	missense_variant	MODERATE	katG	c.77G>A	p.Ser26Asn	Sole catalase–peroxidase
	4511107	C	T	missense_variant	MODERATE	katG	c.16G>A	p.Asp6Asn	Sole catalase–peroxidase
	4515851	C	T	missense_variant	MODERATE	glyA	c.373G>A	p.Val125Ile	Serine hydroxymethyltransferase
	4518020	C	T	missense_variant	MODERATE	yfkN	c.25G>A	p.Gly9Ser	Nucleotide phosphodiesterase
	4518520	C	T	missense_variant	MODERATE	CDS	c.341C>T	p.Ala114Val
	4525956	C	T	upstream_gene_variant	MODIFIER	metL	c.-2011G>A		Bifunctional aspartokinase/homoserine dehydrogenase
	4530740	C	T	synonymous_variant	LOW	priA	c.1480C>T	p.Leu494Leu	Primosomal protein N'
	4531888	C	T	missense_variant	MODERATE	cytR	c.275C>T	p.Thr92Ile	Uptake and catabolism of nucleosides
	4533615	C	T	missense_variant	MODERATE	ftsN	c.790C>T	p.Pro264Ser	Septal peptidoglycan synthesis
	4534180	C	T	missense_variant	MODERATE	hslV	c.382C>T	p.Pro128Ser	Heat shock protein complex, Protease component
	4539020	C	T	synonymous_variant	LOW	glpK	c.51C>T	p.Ser17Ser	Glycerol kinase
	4539848	C	T	synonymous_variant	LOW	glpK	c.879C>T	p.Cys293Cys	Glycerol kinase
	4540079	C	T	synonymous_variant	LOW	glpK	c.1110C>T	p.Arg370Arg	Glycerol kinase
	4541773	C	T	missense_variant	MODERATE	fpr	c.77C>T	p.Ala26Val	Flavodoxin/ferredoxin--NADP reductase
	4541946	C	T	missense_variant	MODERATE	fpr	c.250C>T	p.Pro84Ser	Flavodoxin/ferredoxin--NADP reductase
	4543195	C	T	missense_variant	MODERATE	CDS	c.118C>T	p.Pro40Ser
	4547393	C	T	missense_variant	MODERATE	lsrB	c.326G>A	p.Gly109Asp	Autoinducer 2-binding protein
	4548110	C	T	synonymous_variant	LOW	lsrD	c.636G>A	p.Thr212Thr	Autoinducer 2 import system permease protein
	4550418	C	T	synonymous_variant	LOW	lsrA	c.900G>A	p.Ala300Ala	Autoinducer 2 import ATP-binding protein
	4556858	C	T	missense_variant	MODERATE	CDS	c.49G>A	p.Ala17Thr
	4559073	C	T	missense_variant	MODERATE	yagG	c.148G>A	p.Val50Ile	Xyloside transporter
	4560371	C	T	missense_variant	MODERATE	sbp	c.959G>A	p.Gly320Asp	SQUAMOSA promoter-binding proteins
	4566592	C	T	missense_variant	MODERATE	CDS	c.109G>A	p.Asp37Asn
	4568482	C	T	synonymous_variant	LOW	sodA	c.126G>A	p.Ala42Ala	Superoxide dismutase
	4569942	C	T	synonymous_variant	LOW	dctM_2	c.237C>T	p.Gly79Gly	C4-dicarboxylate TRAP transporter large permease protein
	4570011	C	T	synonymous_variant	LOW	dctM_2	c.306C>T	p.Ile102Ile	C4-dicarboxylate TRAP transporter large permease protein
	4571129	C	T	missense_variant	MODERATE	kdgM_2	c.527G>A	p.Gly176Asp	Oligogalacturonate-specific porin KdgM
	4581226	G	A	synonymous_variant	LOW	sutR_3	c.135C>T	p.Gly45Gly	HTH-type transcriptional regulator
	4588795	C	T	synonymous_variant	LOW	fdoG_2	c.1759C>T	p.Leu587Leu	Formate dehydrogenase-O major subunit
	4592467	C	T	missense_variant	MODERATE	higB-2	c.107G>A	p.Gly36Asp	higB-toxin
	4594770	C	T	synonymous_variant	LOW	CDS	c.747G>A	p.Lys249Lys
	4603272	G	A	synonymous_variant	LOW	yihR	c.651G>A	p.Thr217Thr	Uncharacterized protein
	4656924	C	T	upstream_gene_variant	MODIFIER	tatD	c.-4890G>A		3'-5' ssDNA/RNA exonuclease
	4658069	C	T	missense_variant	MODERATE	CDS	c.323G>A	p.Ser108Asn
	4673137	G	A	missense_variant	MODERATE	CDS	c.440G>A	p.Ser147Asn
	4678116	C	T	synonymous_variant	LOW	uvrD	c.504G>A	p.Gln168Gln	DNA helicase II
	4712071	C	T	missense_variant	MODERATE	rep	c.790G>A	p.Asp264Asn	Replicase
	4713935	C	T	missense_variant	MODERATE	ilvC	c.1312G>A	p.Glu438Lys	Ketol-acid reductoisomerase in the BCAAs synthetic pathway
	4714410	G	A	synonymous_variant	LOW	ilvC	c.837C>T	p.Asn279Asn	Ketol-acid reductoisomerase in the BCAAs synthetic pathway
	4717913	G	A	synonymous_variant	LOW	ilvA	c.871C>T	p.Leu291Leu	Threonine deaminase
	4718728	G	A	missense_variant	MODERATE	ilvA	c.56C>T	p.Ala19Val	Threonine deaminase
	4744604	G	A	missense_variant	MODERATE	ravA	c.1196G>A	p.Gly399Asp	Cognate histidine kinase
	4755206	C	T	missense_variant	MODERATE	atpA	c.527C>T	p.Thr176Ile	ATP synthase subunit alpha
	4772285	G	A	synonymous_variant	LOW	phoU	c.357G>A	p.Gln119Gln	Phosphate-specific transport system accessory protein
	4775444	C	T	missense_variant	MODERATE	chrR	c.88G>A	p.Val30Ile	Chromium resistance
	4778370	C	T	missense_variant	MODERATE	mdtL	c.208G>A	p.Val70Ile	Multidrug efflux pump
	4780979	C	T	missense_variant	MODERATE	yidC	c.934G>A	p.Glu312Lys	Membrane protein insertion
	4781734	A	G	missense_variant	MODERATE	yidC	c.179T>C	p.Met60Thr	Membrane protein insertion
