# Supplementary material for: Characteristics of a Temperature-Sensitive Mutant Strain of Salmonella Enteritidis and Its Potential as a Live Vaccine Candidate
Source: Vet Sci. 2023 Apr 25;10(5):313. doi: 10.3390/vetsci10050313 (PMC10222770; doi:10.3390/vetsci10050313)
Supplement: Supplementary file 1 [file vetsci-10-00313-s001.zip › Table S2.xlsx]

## Sheet: Sheet1
The 63 SNPs identified in S. Enteritidis ts mutant 2S-G10 that most likely contributed to the attenuation
	Location	ref	alt	Type	Effect	Gene	Transcript_mutation	Protein_mutation	Amino_acid_change	Product_name
	168378	G	A	missense_variant	MODERATE	aldB	c.116G>A	p.Gly39Asp	hydrophobic to acidic	NAD+-dependent aldehyde dehydrogenase
	169406	G	A	missense_variant	MODERATE	aldB	c.1144G>A	p.Asp382Asn	acidic to polar	NAD+-dependent aldehyde dehydrogenase
	4755206	C	T	missense_variant	MODERATE	atpA	c.527C>T	p.Thr176Ile	polar to hydrophobic	ATP synthase subunit alpha
	232628	G	A	missense_variant	MODERATE	bcsE	c.955C>T	p.Pro319Ser	hydrophobic to polar	Cyclic di-GMP binding protein
	234757	G	A	missense_variant	MODERATE	bcsQ	c.715G>A	p.Asp239Asn	acidic to polar	Cellulose biosynthesis protein
	206956	G	A	missense_variant	MODERATE	bisC	c.1507G>A	p.Glu503Lys	acidic to basic	Molybdo-enzymes
	207686	G	A	missense_variant	MODERATE	bisC	c.2237G>A	p.Gly746Glu	hydrophobic to acidic	Molybdo-enzymes
	122415	G	A	missense_variant	MODERATE	bshA_1	c.20G>A	p.Gly7Asp	hydrophobic to acidic	Bacillithiol synthesis
	26480	G	A	missense_variant	MODERATE	ccmA_1	c.619G>A	p.Gly207Arg	hydrophobic to basic	Cytochrome c biogenesis ATP-binding export protein
	117256	G	A	missense_variant	MODERATE	coaD	c.130C>T	p.Pro44Ser	hydrophobic to polar	Phosphopantetheine adenylyltransferase
	201562	G	A	missense_variant	MODERATE	cspA	c.104C>T	p.Ser35Phe	polar to hydrophobic	Repeat-rich glycophosphatidylinositol-anchored cell wall protein
	4531888	C	T	missense_variant	MODERATE	cytR	c.275C>T	p.Thr92Ile	polar to hydrophobic	Uptake and catabolism of nucleosides
	2610192	G	A	missense_variant	MODERATE	dauA	c.1633G>A	p.Glu545Lys	acidic to basic	C4-dicarboxylic acid transporter
	3459475	C	T	missense_variant	MODERATE	dnaX	c.1822G>A	p.Glu608Lys	acidic to basic	DNA polymerase III subunit tau
	223351	G	A	missense_variant	MODERATE	dppA	c.1123G>A	p.Asp375Asn	acidic to polar	Periplasmic peptide-binding protein
	2639341	G	A	missense_variant	MODERATE	dsbB_1	c.262G>A	p.Ala88Thr	hydrophobic to polar	Disulfide bond formation protein B1
	39558	G	A	missense_variant	MODERATE	dsdA	c.446C>T	p.Ser149Leu	polar to hydrophobic	D-serine deaminase
	4541946	C	T	missense_variant	MODERATE	fpr	c.250C>T	p.Pro84Ser	hydrophobic to polar	Flavodoxin/ferredoxin--NADP reductase
	4506778	C	T	missense_variant	MODERATE	fsaB	c.554C>T	p.Thr185Ile	polar to hydrophobic	Fructose 6-phosphate aldolase (FSA) activity
	4533615	C	T	missense_variant	MODERATE	ftsN	c.790C>T	p.Pro264Ser	hydrophobic to polar	Septal peptidoglycan synthesis
	4307628	C	T	missense_variant	MODERATE	gadX_2	c.256C>T	p.Pro86Ser	hydrophobic to polar	Transcriptional regulator belonging to the AraC/XylS family
	816350	C	T	missense_variant	MODERATE	gcvP	c.238C>T	p.Arg80Cys	basic to hydrophobic	Glycine dehydrogenase (decarboxylating), Glycine degradation
	140058	G	A	missense_variant	MODERATE	gpmI	c.191C>T	p.Ser64Phe	polar to hydrophobic	Phosphoglycerate mutase
	727887	C	T	missense_variant	MODERATE	gss	c.938C>T	p.Thr313Ile	polar to hydrophobic	Glutathione synthetase
	4592467	C	T	missense_variant	MODERATE	higB-2	c.107G>A	p.Gly36Asp	hydrophobic to acidic	higB-toxin
	2875692	C	T	missense_variant	MODERATE	hpcG	c.451G>A	p.Glu151Lys	acidic to basic	Catalyses the hydration of a carbon–carbon double bond without the aid of any cofactor other than a simple divalent metal ion
	4534180	C	T	missense_variant	MODERATE	hslV	c.382C>T	p.Pro128Ser	hydrophobic to polar	Heat shock protein complex, Protease component
	4509640	C	T	missense_variant	MODERATE	katG	c.1483G>A	p.Ala495Thr	hydrophobic to polar	Sole catalase–peroxidase
	4511107	C	T	missense_variant	MODERATE	katG	c.16G>A	p.Asp6Asn	acidic to polar	Sole catalase–peroxidase
	4571129	C	T	missense_variant	MODERATE	kdgM_2	c.527G>A	p.Gly176Asp	hydrophobic to acidic	Oligogalacturonate-specific porin KdgM
	304969	G	A	missense_variant	MODERATE	livK	c.211G>A	p.Glu71Lys	acidic to basic	Leucine-specific substrate binding protein
	4547393	C	T	missense_variant	MODERATE	lsrB	c.326G>A	p.Gly109Asp	hydrophobic to acidic	Autoinducer 2-binding protein
	359289	G	A	missense_variant	MODERATE	malT	c.2155C>T	p.Arg719Cys	basic to hydrophobic	HTH-type transcriptional regulator
	161196	G	A	missense_variant	MODERATE	mtlA	c.1349C>T	p.Thr450Ile	polar to hydrophobic	Mannitol-specific Enzyme II component of the phosphoenolpyruvate-dependent phosphotransferase system
	4444925	C	T	missense_variant	MODERATE	nfi	c.658G>A	p.Glu220Lys	acidic to basic	Neurofibromin
	4468095	C	T	missense_variant	MODERATE	nusG	c.301G>A	p.Ala101Thr	hydrophobic to polar	General transcription elongation factors
	3789559	C	T	missense_variant	MODERATE	papC_3	c.472G>A	p.Glu158Lys	acidic to basic	P fimbriae
	2886364	C	T	missense_variant	MODERATE	pepD_1	c.64C>T	p.Pro22Ser	hydrophobic to polar	Protease and chaperone
	3200606	C	T	missense_variant	MODERATE	pnuC	c.517G>A	p.Ala173Thr	hydrophobic to polar	Component of the nicotinamide mononucleotide transport system
	221590	G	A	missense_variant	MODERATE	pucK	c.1243G>A	p.Ala415Thr	hydrophobic to polar	Uric acid permease
	2728805	G	A	missense_variant	MODERATE	purT	c.1175G>A	p.Gly392Asp	hydrophobic to acidic	The conversion of GAR to FGAR in purine biosynthesis
	4744604	G	A	missense_variant	MODERATE	ravA	c.1196G>A	p.Gly399Asp	hydrophobic to acidic	Cognate histidine kinase
	99328	G	A	missense_variant	MODERATE	recG	c.1801C>T	p.Pro601Ser	hydrophobic to polar	ATP-dependent helicase
	4712071	C	T	missense_variant	MODERATE	rep	c.790G>A	p.Asp264Asn	acidic to polar	Replicase
	131590	G	A	missense_variant	MODERATE	rfaF	c.172C>T	p.Pro58Ser	hydrophobic to polar	Lipooligosaccharide biosynthesis
	120718	G	A	missense_variant	MODERATE	rfaG	c.572G>A	p.Gly191Asp	hydrophobic to acidic	Surface polysaccharides and cell envelope proteins
	3309111	C	T	missense_variant	MODERATE	rlpA	c.290C>T	p.Thr97Ile	polar to hydrophobic	Rare lipoprotein A
	4560371	C	T	missense_variant	MODERATE	sbp	c.959G>A	p.Gly320Asp	hydrophobic to acidic	SQUAMOSA promoter-binding proteins
	164630	G	A	missense_variant	MODERATE	selA	c.904G>A	p.Ala302Thr	hydrophobic to polar	Converts seryl-tRNA(Sec) to selenocysteinyl-tRNA(Sec) required for selenoprotein biosynthesis
	4171242	G	A	missense_variant	MODERATE	treC	c.80G>A	p.Gly27Asp	hydrophobic to acidic	Trehalose-6-P hydrolase
	57009	C	T	missense_variant	MODERATE	uhpT	c.46C>T	p.Pro16Ser	hydrophobic to polar	hexose phosphate uptake transporter
	118539	G	A	missense_variant	MODERATE	waaA	c.133C>T	p.Pro45Ser	hydrophobic to polar	Biosynthesis of core LPS
	96447	G	A	missense_variant	MODERATE	xanP	c.1132C>T	p.Pro378Ser	hydrophobic to polar	Xanthine permease
	191528	C	T	missense_variant	MODERATE	xylB	c.122C>T	p.Ser41Leu	polar to hydrophobic	Xylulokinase
	1656666	G	A	missense_variant	MODERATE	yehY	c.1022G>A	p.Gly341Asp	hydrophobic to acidic	ABC transporter permease
	4518020	C	T	missense_variant	MODERATE	yfkN	c.25G>A	p.Gly9Ser	hydrophobic to polar	Nucleotide phosphodiesterase
	204903	G	A	missense_variant	MODERATE	yiaD	c.395C>T	p.Thr132Ile	polar to hydrophobic	Outer membrane protein
	179899	G	A	missense_variant	MODERATE	yiaX1	c.739C>T	p.Pro247Ser	hydrophobic to polar	Chemotaxis-like protein
	93075	G	A	stop_gained	HIGH	yicI	c.1140G>A	p.Trp380*		Carbohydrate transport and metabolism
	4780979	C	T	missense_variant	MODERATE	yidC	c.934G>A	p.Glu312Lys	acidic to basic	Membrane protein insertion
	4781734	A	G	missense_variant	MODERATE	yidC	c.179T>C	p.Met60Thr	hydrophobic to polar	Membrane protein insertion
	2717904	C	T	missense_variant	MODERATE	yjcS	c.229G>A	p.Gly77Arg	hydrophobic to basic	Alkylsulfatases
	2733055	C	T	missense_variant	MODERATE	zwf	c.55G>A	p.Gly19Ser	hydrophobic to polar	Catalyzes conversion of glucose 6-phosphate into gluconate 6-phosphate for Entner-Doudoroff (ED) and pentose phosphate pathways
